# Supplementary material for: CryoEM structural exploration of catalytically active enzyme pyruvate carboxylase
Source: Nat Commun. 2022 Oct 19;13:6185. doi: 10.1038/s41467-022-33987-2 (PMC9581989; doi:10.1038/s41467-022-33987-2)
Supplement: Supplementary file 7 — Source data [file 41467_2022_33987_MOESM7_ESM.xlsx]

## Sheet: Fig. 10a
Figure 10a
			mean	SD		data1	data2	data3
	LlPC		127.664	11.6601		135.251	136.551	111.192
	LlPC + AcCoA		155.191	23.6086		188.571	137.852	139.152
	LlPC + c-di-AMP		51.4993	9.95191		57.7416	59.3022	37.454
	LlPC + AcCoA + c-di-AMP		139.152	6.50244		132.65	145.655

## Sheet: Supplementary Fig. 5
Supplementary Figure 5
	Eigenvalue	Variance explained (%)
	1	11.3413
	2	9.34236
	3	9.12608
	4	7.61666
	5	7.32586
	6	6.50163
	7	6.11955
	8	5.92015
	9	4.95636
	10	4.91341
	11	4.11367
	12	3.80569
	13	2.21524
	14	2.09948
	15	1.99278
	16	1.76146
	17	1.59561
	18	1.45485
	19	1.42796
	20	1.37559
	21	1.37454
	22	1.3044
	23	1.26216
	24	1.05318
